# Supplementary material for: Nasturtium officinale Microshoot Culture Multiplied in PlantForm Bioreactor—Phytochemical Profiling and Biological Activity
Source: Molecules. 2025 Feb 18;30(4):936. doi: 10.3390/molecules30040936 (PMC11858548; doi:10.3390/molecules30040936)
Supplement: Supplementary file 1 [file molecules-30-00936-s001.zip]

Archive with 1 entries (1 files):
- molecules-3359838-supplementary.pdf
